# Supplementary material for: Preclinical Assessment of the Combination of PSMA-Targeting Radionuclide Therapy with PARP Inhibitors for Prostate Cancer Treatment
Source: Int J Mol Sci. 2022 Jul 21;23(14):8037. doi: 10.3390/ijms23148037 (PMC9316488; doi:10.3390/ijms23148037)
Supplement: Supplementary file 1 [file ijms-23-08037-s001.zip]

Archive with 1 entries (1 files):
- ijms-1798880-supplementary.pdf
